# Supplementary material for: Identification, Structural and Functional Characterization of Dormancy Regulator Genes in Apricot (Prunus armeniaca L.)
Source: Front Plant Sci. 2019 Apr 5;10:402. doi: 10.3389/fpls.2019.00402 (PMC6460505; doi:10.3389/fpls.2019.00402)
Supplement: TABLE S1 — Daily minimum temperatures throughout the sample collection periods of the 2015/16 and 2016/17 dormant seasons. [file Table_1.XLSX]

## Sheet: Munka1
Balogh et al.
Identification, structural and functional characterization of dormancy regulator genes in apricot (Prunus armeniaca L.)
TABLE S1
Daily minimum temperatures throughout the sample collection periods of the 2015/16 and 2016/17 dormant seasons.
	Daily minimum temperature (°C)
Date	2015/16	2016/17
2018-10-03	2.5	11.8
2018-10-04	6.3	9.4
2018-10-05	8.1	6.1
2018-10-06	6.9	-1
2018-10-07	9	-1.3
2018-10-08	10.3	-2.7
2018-10-09	10.2	0.2
2018-10-10	10.2	-1.6
2018-10-11	5.5	6.8
2018-10-12	5.3	7.1
2018-10-13	-2.2	3.4
2018-10-14	8.5	9.2
2018-10-15	10.2	9.7
2018-10-16	11.3	7.3
2018-10-17	4.3	2.1
2018-10-18	4.7	-3
2018-10-19	9.6	4.1
2018-10-20	4.2	1.2
2018-10-21	-0.2	-1.7
2018-10-22	-1.3	-0.9
2018-10-23	-2.1	-0.7
2016-10-24	-2	-3.6
2016-10-25	-1.8	-7.1
2016-10-26	0.2	-4
2016-10-27	1.4	7.1
2016-10-28	1.6	0.1
2016-10-29	2.6	0.5
2016-10-30	-1.1	-5.9	The average minimum temperature in November:
2016-10-31	-1.6	-5.9	2015/16	2016/17
2016-11-01	-3.2	-1.5	-0.263333	-2.11667
2016-11-02	-5.8	2.6
2016-11-03	-5.5	-3.4
2016-11-04	-4.5	-4.2
2016-11-05	-3.9	-7.2
2016-11-06	-4.3	-4.4
2016-11-07	-1.4	1.9
2016-11-08	3.4	2.2
2016-11-09	1.9	7.5
2016-11-10	8.9	4.4
2016-11-11	9.1	4.6
2016-11-12	3.9	3
2016-11-13	-0.5	1.2
2016-11-14	-0.5	0.9
2016-11-15	-0.9	1.9
2016-11-16	1.4	-1.7
2016-11-17	-1.2	4.6
2016-11-18	5.2	-0.9
2016-11-19	1.1	-5.4
2016-11-20	8.8	-8.9
2016-11-21	3.9	0.3
2016-11-22	2	-1
2016-11-23	-2.9	-7.5
2016-11-24	-5.6	-10.5
2016-11-25	-7.7	-10.9
2016-11-26	-5.9	-8.2
2016-11-27	-6.7	-10.5
2016-11-28	0.2	-8.1
2016-11-29	-1.2	-3	The average minimum temperature in December:
2016-11-30	4	-1.3	2015/16	2016/17
2016-12-01	3.5	-4.7	-0.0645161	-7.1871
2016-12-02	2.3	0.6
2016-12-03	-1.3	-9.9
2016-12-04	1.9	-8.5
2016-12-05	2.4	-5.4
2016-12-06	3.9	-8.9
2016-12-07	3.7	-11.3
2016-12-08	3.9	-3.7
2016-12-09	3.4	-4.1
2016-12-10	-0.8	-4
2016-12-11	-3.4	-4.4
2016-12-12	-2.1	-2.9
2016-12-13	-1.7	-3.1
2016-12-14	-5.6	-2.2
2016-12-15	-1	-0.8
2016-12-16	-3.4	3.6
2016-12-17	0.1	4.2
2016-12-18	1	0.7
2016-12-19	2.7	-8.7
2016-12-20	3.1	-11.1
2016-12-21	1.7	-12.7
2016-12-22	0.7	-11.9
2016-12-23	-1	-8.5
2016-12-24	0.1	-4.4
2016-12-25	2.4	-2.6
2016-12-26	1.2	-4.8
2016-12-27	0	-15.1
2016-12-28	-1.6	-19.8
2016-12-29	-0.8	-22.9
2016-12-30	-6.7	-19.6	The average minimum temperature in January:
2016-12-31	-10.6	-15.9	2015/16	2016/17
2017-01-01	-13.4	-16.4	-6.09677	-6.80645
2017-01-02	-9.2	-9.7
2017-01-03	-15	-0.6
2017-01-04	-16.4	-0.6
2017-01-05	-7.7	-5.8
2017-01-06	-4.2	-9.8
2017-01-07	-9.5	-4.5
2017-01-08	-9.4	-6.4
2017-01-09	-4.3	-11.2	The sum of minimum temperatures over the week preceding the sampling day:
2017-01-10	0.1	-14.7			2016/17
2017-01-11	0.1	-13.1			-53
2017-01-12	2.1	-13.6		2015/16
2017-01-13	-2.2	-10.9		-25.1
2017-01-14	-3	-12.5
2017-01-15	-1.1	-11.9
2017-01-16	-4.7	-9.6
2017-01-17	-6.2	-9.6
2017-01-18	-11.3	-9.8
2017-01-19	-13.7	-12.7
2017-01-20	-6.2	-13.8
2017-01-21	-10.4	-7.4
2017-01-22	-14.7	-0.6
2017-01-23	-14.9	1.1
2017-01-24	-4	-1.1
2017-01-25	-2.1	-1.8
2017-01-26	0.3	0.1
2017-01-27	-0.7	1.3
2017-01-28	-1.7	0
2017-01-29	-2.9	-1
2017-01-30	-3.4	-1.3	The average minimum temperature in February:
2017-01-31	0.7	-3.1	2015/16	2016/17
2017-02-01	2.8	-5.7	0.106897	-1.46429
2017-02-02	1.2	-6.3
2017-02-03	1.7	-6.3
2017-02-04	0.4	-4.2
2017-02-05	-4.4	-3.7
2017-02-06	-4.9	-2.8	The sum of minimum temperatures in the first week of February:
2017-02-07	-1.9	-4.5		2015/16	2016/17
2017-02-08	-0.2	-5.4		-5.1	-33.5
2017-02-09	1.8	-3.1
2017-02-10	3.1	-3
2017-02-11	-3.4	-0.5
2017-02-12	-6.2	-1.6
2017-02-13	1.9	5.1
2017-02-14	-0.4	6.3
2017-02-15	1.9	-3.9
2017-02-16	2.6	-5.9
2017-02-17	2.3	-3.4
2017-02-18	4.4	7
2017-02-19	3.1	-0.9
2017-02-20	-1.3	-4.3
2017-02-21	4	-1.7
2017-02-22	2.2	0.6
2017-02-23	3.5	7.5
2017-02-24	-3.6	-0.8
2017-02-25	-5.1	-2.2
2017-02-26	-4.6	1.1
2017-02-27	-4.9	0.5
2017-02-28	1.2	1.1	The average minimum temperature in March:
29-Feb	5.9		2015/16	2016/17
2017-03-01	5.9	-0.6	1.09524	1.4
2017-03-02	2.3	0.8
2017-03-03	1.8	-2
2017-03-04	2.1	-2
2017-03-05	0	-3.9
2017-03-06	-1.9	-3.2	The sum of minimum temperatures over the week preceding the sampling day:
2017-03-07	4.7	-3		2015/16
2017-03-08	5.4	6.6		14.9
2017-03-09	-1.1	5.9			2016/17
2017-03-10	-4.4	3.9			-1.6
2017-03-11	1.4	1.1
2017-03-12	8	5.9
2017-03-13	5.8	8.5
2017-03-14	6.2	4.9
2017-03-15	-0.8	5.8
2017-03-16	-1.8	-0.9
2017-03-17	1.2	-4.1
2017-03-18	-3.4	-2.5
2017-03-19	-4.2	0.5
2017-03-20	0.3	6.2
2017-03-21	-4.5	1.5
